# Supplementary material for: Extractions, Contents, Antioxidant Activities and Compositions of Free and Bound Phenols from Kidney Bean Seeds Represented by ‘Yikeshu’ Cultivar in Cold Region
Source: Foods. 2024 May 29;13(11):1704. doi: 10.3390/foods13111704 (PMC11171797; doi:10.3390/foods13111704)
Supplement: Supplementary file 1 [file foods-13-01704-s001.zip]

Archive with 1 entries (1 files):
- foods-2982873-supplementary.pdf
